# Supplementary material for: Silver Nanofunctionalized Stent after Radiofrequency Ablation Suppresses Tissue Hyperplasia and Bacterial Growth
Source: Pharmaceutics. 2022 Feb 14;14(2):412. doi: 10.3390/pharmaceutics14020412 (PMC8876892; doi:10.3390/pharmaceutics14020412)
Supplement: Supplementary file 1 [file pharmaceutics-14-00412-s001.zip]

Archive with 1 entries (1 files):
- pharmaceutics-1584522-supplementary.pdf
